# Supplementary material for: Exploring the Biological Properties of Zn(II) Bisthiosemicarbazone Helicates
Source: Int J Mol Sci. 2023 Jan 23;24(3):2246. doi: 10.3390/ijms24032246 (PMC9916454; doi:10.3390/ijms24032246)
Supplement: Supplementary file 1 [file ijms-24-02246-s001.zip]

Archive with 1 entries (1 files):
- ijms-2147433-supplementary.pdf
